# Supplementary material for: Evaluating the Effectiveness of the Nudge Theory in Improving the Oral Self-Care of Schoolchildren with Refugee and Immigrant Backgrounds in Mashhad, Iran
Source: Dent J (Basel). 2024 Jul 19;12(7):228. doi: 10.3390/dj12070228 (PMC11276547; doi:10.3390/dj12070228)
Supplement: Supplementary file 1 [file dentistry-12-00228-s001.zip]

Archive with 1 entries (1 files):
- dentistry-3028799-supplementary.pdf
